# Supplementary material for: Predictive models for sepsis in children with Staphylococcus aureus bloodstream infections: a retrospective cohort study
Source: BMC Pediatr. 2023 Oct 2;23:496. doi: 10.1186/s12887-023-04317-2 (PMC10544563; doi:10.1186/s12887-023-04317-2)
Supplement: Supplementary file 1 — Raw data related to the study [file 12887_2023_4317_MOESM1_ESM.xlsx]

## Sheet: Sheet1
Supplementary file 1. Raw data related to the study
Number	Hospital ID	Age（months）	Sex	Weight（Kg）	Prognosis	Length of hospital stay(days)	Time(days)	Admission ward	Source of bloodstream infection	Underlying diseases	Venous catheter	Preterm birth	Prior hospitalization within 6 months	Surgical history within 2 weeks	Prophylactic antibiotics1	MRSA	Hospital-acquired infection	HA-MRSA	CA-MRSA	CA-MSSA	HA-MSSA	Sepsis	SOFA scores	Respiratory system	Neurologic system	Cardiovascular system	Hepatic	Renal	Coagulation system	Mechanical ventilation	WBC	ANC	HGB	PLT	CRP	ALT	ALB	TBIL	Cr	PCT
1	g95766	96	2	24	1	23	2	4	3	0	0	0	0	0	1	0	0			1		0	0	0	0	0	0	0	0	0	12.22	8.89	100	284	160	14	33.8	6.8	24
2	g81908	89	1	22	1	83	2	4	3	0	0	0	1	0	1	0	0			1		0	0	0	0	0	0	0	0	0	11.71	9.77	129	161	35	9	41.6	7.9	28	1.39
3	g77893	131	1	33	1	5	3	4	3	0	0	0	1	0	1	0	0			1		0	0	0	0	0	0	0	0	0	17.4	14.1	125	484	122	115	35.7	12.5	31	0.11
4	g72945	2	2	5.06	1	14	3	1	4	0	0	0	1	0	1	0	0			1		1	3	0	1	0	1	0	0	0	5.24	3.55	87	291	80	19	36	37	21	0.99
5	g67613	11	2	9	1	11	4	3	2	1	0	0	0	0	1	0	1				1	1	2	0	0	0	0	0	1	0	6.44	3.44	91	70	101	48	32.4	8.3	23.4	0.35
6	g64549	29	2	8.7	1	62	30	2	2	2	1	0	0	1	1	0	1				1	1	7	1	1	0	0	0	1	1	8.9	5.9	94	78	11	27	38.3	6.3	19.6	0.87
7	g60736	38	1	15	1	24	10	4	4	3	1	0	1	1	1	0	1				1	1	4	1	1	0	0	0	0	1	28.24	21.82	117	148	22	15	35.1	15.5	15.7	0.47
8	g51586	0.8	2	2.1	2	12	3	2	2	2	1	1	0	0	1	0	1				1	1	8	1	1	0	1	0	1	1	11.4	10	123	102	0	171	29.4	27.9	68.3	20.28
9	g50550	7	1	3.7	1	33	5	3	5	2	1	0	0	0	1	0	1				1	1	2	0	1	0	0	0	1	0	4.12	2.97	92	102	45	160	47	16.9	9	8.78
10	g41714	0.3	1	2.875	1	8	3	1	1	1	0	0	1	0	0	0	0			1		0	0	0	0	0	0	0	0	0	12.57	5.49	156	307	0	27	32.2	443.9	35.6	0.1
11	g16967	97	1	27	1	8	4	3	1	3	1	0	0	0	1	0	0			1		1	4	0	0	0	0	0	1	0	0.21		82	3	20	34	38.8	10.3	35	0.53
12	g05741	0.7	2	2.36	1	49	3	1	2	1	1	1	1	0	1	0	0			1		1	6	1	1	1	0	0	0	1	2.53	0.96	137	206	<8	25	30.5	201	43.1	10.56
13	f97203	0.7	1	3.8	1	11	3	1	5	0	0	0	1	0	1	0	0			1		0	0	0	0	0	0	0	0	0	35.64	26.74	126	545	44	42	35.2	31.5	32	1.72
14	f74702	35	1	13	1	24	6	4	5	2	1	1	0	0	1	0	1				1	0	1	0	1	0	0	0	0	0	10.9	5.49	117	265	8	35	45.2	12	14	0.42
15	f73148	146	1	45.5	1	19	13	3	1	3	1	0	0	0	1	0	1				1	1	2	0	0	0	0	0	1	0	7.4	7.2	125	92	86	15	37.9	17.8	46	9.14
16	f60605	34	2	13	1	12	10	3	2	0	0	0	0	0	1	0	0			1		0	0	0	0	0	0	0	0	0	18.02	10.14	113	497	28	6	41.7	3.2	36	0.12
17	f59886	2	1	3.97	1	36	2	2	5	2	1	0	0	0	1	0	0			1		1	3	0	1	0	0	1	0	0	13.1	5.39	108	346	99	27	38	18.1	44	1.08
18	f59159	36	2	13.5	1	29	15	2	2	1	1	0	1	1	1	0	1				1	1	3	1	1	0	0	0	0	0	9.39	5.73	95	258	<8	35	37.1	5.4	47.4	4.18
19	f55979	141	2	39.5	1	22	4	4	3	0	1	0	0	1	1	0	0			1		0	0	0	0	0	0	0	0	0	6.07	3.97	129	300	<8	12	40.2	5.3	30	0.03
20	f38644	12	1	12	1	14	12	4	1	0	1	0	1	1	1	0	1				1	0	0	0	0	0	0	0	0	0	11.43	8.72	96	264	9	17	41.8	6.2	20
21	f17749	35	1	12	1	49	13	4	4	3	1	0	1	1	1	0	1				1	0	0	0	0	0	0	0	0	0	14.55	9.25	109	292	62	17	47	5.4	33.8	4.02
22	e99514	91	1	24	1	28	14	2	4	3	1	0	1	1	1	0	1				1	1	2	0	1	0	1	0	0	0	14.41	12.8	109	193	47	21	36.6	23	35.8	0.23
23	e71675	12	1	9.5	1	9	3	3	4	3	1	0	0	0	1	0	0			1		0	1	0	1	0	0	0	0	0	21.88	18.17	95	449	42	30	43.2	9	21.9	0.46
24	e69904	24	1	9	1	70	42	4	5	2	1	1	0	0	1	0	1				1	0	0	0	0	0	0	0	0	0	11.15	8.28	106	293	50	70	41.3	5.7	23	12.9
25	e66271	159	1	57	1	15	3	4	3	0	0	0	1	0	1	0	0			1		0	0	0	0	0	0	0	0	0	8.8	6.5	141	375	127	40	34.3	12.3	48.6	0.17
26	e53026	0.1	1	4.3	1	11	2	2	4	0	0	0	1	1	1	0	0			1		0	0	0	0	0	0	0	0	0	19.02	10.85	158	378	7	21	32.9	247.5	40.2	0.17
27	e40219	9	1	8	1	12	8	4	4	0	0	0	0	1	1	0	1				1	0	0	0	0	0	0	0	0	0	18.5	12.4	92	389	>160	27	27.2	6.3	22.2	1.22
28	d72346	6	1	8	1	94	2	2	2	2	1	1	0	0	1	0	0			1		1	2	0	0	0	0	0	1	0	14.69	8.17	69	99	0	71	41.7	8.2	25.6	0.5
29	d46496	0.9	1	4.23	1	38	3	4	3	0	1	0	1	0	1	0	0			1		0	0	0	0	0	0	0	0	0	18.07	9.61	101	509	38	56	37	25.5	25.8	0.17
30	d45513	164	1	78	1	30	3	4	3	0	0	0	0	1	1	0	0			1		0	0	0	0	0	0	0	0	0	10.74	7.04	121	215	128	92	28.5	8.2	38
31	c99375	0.6	2	3.9	1	17	2	1	1	0	0	0	1	0	1	0	0			1		1	2	0	1	0	0	0	0	0	16.63	10.47	131	490	33	32	39.5	44.8	28.9	0.5
32	c95843	24	1	12	1	45	10	4	4	3	1	0	0	1	1	0	0			1		1	4	1	1	0	0	0	0	0	4.91	0.17	113	222	0	21	40.6	4.4	20	0.2
33	c78130	3	2	8	1	14	3	3	2	0	0	0	1	0	1	0	0			1		0	0	0	0	0	0	0	0	0	19.26	14.37	92	483	65	15	31	6.9	15	0.79
34	c71602	0.9	1	4.875	1	9	3	1	1	0	0	0	1	0	1	0	0			1		0	0	0	0	0	0	0	0	0	13.68	5.65	124	304	20	45	38.5	46.3	28.1	0.12
35	c02390	153	1	30	1	42	10	3	3	0	0	0	1	0	1	0	0			1		0	0	0	0	0	0	0	0	0	4.6	2.9	117	254	0	27	39.9	7.9	44.4	0.4
36	b98213	21	1	12	1	15	4	3	4	0	0	0	0	0	0	0	1				1	0	0	0	0	0	0	0	0	0	5.97	1.35	127	439	12	29	32.5	1.9	29	0.2
37	b92727	0.1	1	3.27	1	4	0	1	1	0	0	0	1	0	1	0	0			1		0	0	0	0	0	0	0	0	0	6.36	3.8	129	253	0	11	35	206	43.1	0.66
38	b50996	0.5	1	4	1	19	2	1	4	0	0	0	1	0	1	0	0			1		0	0	0	0	0	0	0	0	0	41.37	28.83	198	274	30	29	35	142	22.4	0.2
39	b43032	58	1	18	1	9	3	3	1	3	1	0	0	0	1	0	0			1		1	4	0	0	0	0	0	1	0	0.04	0	72	11	80	21	40.4	15.7	20.9	1.7
40	a91300	0.3	1	2.9	1	9	8	1	4	0	0	0	1	0	1	0	1				1	0	0	0	0	0	0	0	0	0	9.37	4.99	127	251	33	22	51	324	31.7	0.26
41	a87823	0.6	1	4	1	3	3	1	1	0	0	0	1	0	1	0	0			1		0	0	0	0	0	0	0	0	0	7.86	2.01	145	278	0	23	36.3	88.3	22.1	0.13
42	a86872	9	1	10	1	21	12	4	4	0	0	0	1	1	1	0	1				1	0	1	0	1	0	0	0	0	0	24.42	17.43	94	360	45	18	42.2	3.9	20
43	a66021	16	1	12	1	6	5	3	2	0	0	0	1	0	1	0	0			1		0	0	0	0	0	0	0	0	0	7.14	0.8	118	204	0	14	37.5	2.9	26	0.3
44	a50955	48	2	15	1	6	3	3	2	0	0	0	1	0	1	0	0			1		0	1	0	1	0	0	0	0	0	7.06	4	133	240	0	15	44.5	6.1	32	0.23
45	a38206	0.3	2	2.3	1	17	3	1	4	1	0	0	1	0	1	0	0			1		0	1	0	1	0	0	0	0	0	12.64	6.7	164	295	0	3	33.3	143	30.3	0.99
46	a31822	48	1	10	1	18	1	4	1	1	0	0	0	0	1	0	1				1	0	0	0	0	0	0	0	0	0	7.63	5.41	141	175		18	40.5	14.8	30
47	975836	1.3	1	3.133	2	44	3	1	3	2	0	1	0	0	1	0	1				1	1	3	1	1	0	0	0	0	0	15.74	8.66	107	218	0	66	20.6	10.7	17
48	965930	34	1	14	1	8	2	3	4	3	0	0	0	0	1	0	1				1	1	3	0	0	0	0	0	1	0	0.23	0.05	85	32	98	19	36.8	12.1	23	11.89
49	961871	0.6	2	3.4	1	8	3	2	2	2	0	0	0	1	1	0	1				1	0	1	0	0	0	1	0	0	0	17.6	9.08	109	252	21	82	26.3	78	45.8
50	955882	32	1	14	1	18	5	3	1	3	0	0	0	0	1	0	0			1		0	1	0	1	0	0	0	0	0	18.62	16.23	123	337	33	5	23.4	6.5	19
51	948027	7	1	8	1	28	21	4	4	3	0	0	0	1	1	0	1				1	0	0	0	0	0	0	0	0	0	2.33	0.75	102	206	<8	32	28.1	3.7	20.8
52	946416	2	1	4	1	8	1	2	2	4	0	0	0	0	1	0	0			1		0	0	0	0	0	0	0	0	0	6.92	1.8	111	594	0	43	35.8	9	19.2	0.08
53	g94969	0.3	1	3.1	1	6	5	1	4	1	0	0	1	0	0	1	0		1			0	0	0	0	0	0	0	0	0	16.19	7.23	191	332	0	21	32.8	231.7	33.5	0.09
54	g93695	0.3	1	3.14	1	7	3	1	1	1	0	0	1	0	0	1	0		1			0	0	0	0	0	0	0	0	0	7.94	2.55	165	235	0	24	36.6	432.3	38.2	0.09
55	g79389	56	2	18	1	9	2	3	1	3	0	0	0	0	1	1	0		1			1	5	0	1	0	0	0	1	0	0.14	0.04	57	10	94	26	38.4	16	28.7	7.21
56	g72639	85	2	22	1	9	4	5	4	0	0	0	0	0	0	1	1	1				0	0	0	0	0	0	0	0	0	17.13	9.73	104	323	16	15	29.2	2.2	31	0.09
57	g64828	29	1	13	1	31	10	2	2	2	1	0	0	1	1	1	1	1				1	6	1	1	1	0	0	0	1	8.43	3.53	83	361	24	18	31.1	6	24.3	0.15
58	g64721	115	1	26	1	44	3	4	3	0	0	0	1	0	1	1	0		1			0	0	0	0	0	0	0	0	0	25.75	20.76	113	306	160	47	32	12.7	48.8	2.55
59	g52854	118	1	27.8	1	43	3	4	3	0	0	0	1	0	1	1	0		1			0	0	0	0	0	0	0	0	0	20.19	26.27	116	544	149	32	27.1	3.2	31	0.35
60	g20857	0.6	2	3.17	1	9	3	1	2	1	0	1	1	0	0	1	0		1			0	0	0	0	0	0	0	0	0	10.89	9.12	155	338	0	27	35	161.6	32.8	15.22
61	g17191	3	1	7	1	28	2	3	1	0	0	0	1	0	0	1	0		1			0	0	0	0	0	0	0	0	0	24.2	11.25	108	284	65	23	34.9	6.5	21.3	0.75
62	f89352	9	2	7.5	1	16	5	2	5	0	0	1	0	1	0	1	1	1				0	0	0	0	0	0	0	0	0	25.38	19.63	82	536	160	31	34.4	8.6	20.6	2.7
63	f76646	4	2	6	1	12	3	2	2	1	0	0	0	0	0	1	1	1				1	3	1	1	0	0	0	0	0	38.19	31.72	112	675	27	33	36.4	9.1	20.8	0.28
64	f57241	0.1	2	2.935	1	7	5	1	2	0	0	0	1	0	0	1	0		1			0	0	0	0	0	0	0	0	0	9.43	4.99	156	303	0	32	30.7	253.2	46.9	0.14
65	f45905	64	2	15	1	31	20	5	4	0	0	0	0	0	0	1	1	1				0	0	0	0	0	0	0	0	0	9	5.3	117	432	160	12	34.7	7.8	25	0.58
66	e96529	45	1	17	2	20	11	2	4	3	1	0	1	0	1	1	1	1				1	7	1	1	0	1	0	0	1	19.19	16.19	114	450	70	17	38	22	19.1	2.89
67	e81339	38	2	16.5	1	18	18	4	4	3	1	0	1	1	0	1	1	1				0	0	0	0	0	0	0	0	0	16.35	13.66	132	336	<8	25	35.5	15.3	26.1	0.14
68	e64180	0.1	1	3.1	1	6	3	1	4	1	0	0	1	0	0	1	0		1			0	0	0	0	0	0	0	0	0	9.4	2.5	174	324	0	23	68	240.7	41.6	0.12
69	e62778	39	2	12	1	40	27	4	5	0	1	0	0	0	0	1	1	1				0	0	0	0	0	0	0	0	0	12.12	10.83	113	218	66	141	35.3	2.6	16
70	e31758	63	1	16.5	1	56	10	4	4	1	1	0	1	1	1	1	1	1				1	2	1	0	0	0	0	0	0	20.8	19.1	100	282	>200	32	32.1	8.2	28	18.66
71	e22181	37	2	11.7	2	75	15	4	4	1	1	0	1	1	1	1	1	1				1	2	1	0	0	1	0	0	0	17.2	13.5	139	162		13	38	24.9	33
72	e02553	0.3	1	2.9	1	25	4	2	4	0	1	0	1	0	0	1	0		1			1	5	1	1	0	0	0	0	1	27.8	19	147	769	35	21	36.2	203.8	33	0.15
73	c15070	15	2	7.5	1	75	30	4	4	1	1	0	1	1	0	1	1	1				1	3	1	0	0	0	0	0	1	44.55	41.25	128	564	129	12	37.4	9.4	23
74	c08785	54	1	12.5	1	27	16	2	2	4	1	0	1	1	0	1	1	1				1	4	1	1	0	1	1	0	0	16.25	13.73	89	496	12	337	40.7	30	54.3	1.6
75	c03997	12	2	9.6	1	64	11	4	4	1	1	0	1	1	1	1	1	1				1	3	1	1	0	1	0	0	0	16.54	13.16	129	248	74	28	42.6	27.9	26
76	b96109	0.2	1	3.5	1	7	4	1	4	0	0	0	1	0	0	1	0		1			0	0	0	0	0	0	0	0	0	20.47	13.74	148	563	0	17	34.1	183.1	37.5	0.09
77	b37546	5	2	7	1	29	10	4	4	0	1	0	1	1	0	1	1	1				0	0	0	0	0	0	0	0	0	13.6	10.2	83	358	97	16	29.3	8.5	20.3	5.35
78	b32944	18	2	12	1	30	28	4	4	3	1	0	1	1	0	1	1	1				0	0	0	0	0	0	0	0	0	10.67	8.52	133	248	<8	28	31.2	7	23.4	1.18
79	b19624	0.3	2	3.8	1	8	3	1	2	1	0	0	1	0	0	1	0		1			1	2	0	1	0	0	0	1	0	7.39	4.17	163	139	0	25	32.8	187.3	43.8	0.56
80	b09550	1	1	4.72	1	18	5	2	4	0	0	0	1	0	1	1	0		1			0	0	0	0	0	0	0	0	0	24	14.36	90	520	160	19	30.1	18.7	24.1	0.98
81	a83128	2	1	5.9	1	44	11	5	4	0	1	0	0	0	0	1	1	1				1	8	1	1	1	0	0	1	0	14.9	4.4	100	82	32	119	29	5.6	21	0.78
82	a66165	1	1	5.62	1	6	6	1	5	0	0	0	0	0	0	1	1	1				0	0	0	0	0	0	0	0	0	13.24	5.04	108	232	<8	20	38.4	126.4	18	0.7
83	a55517	3	1	5.8	1	64	23	5	4	0	1	0	1	0	0	1	1	1				1	5	0	1	0	0	0	1	0	19.7	13.3	73	14	67	29	22.5	7.2	21.4	5.91
84	a21405	108	2	20	1	33	4	5	4	0	0	0	1	0	0	1	0		1			0	0	0	0	0	0	0	0	0	4.23	0.74	110	247	0	16	41.2	7.9	26
85	a09867	132	1	25	1	44	24	5	4	0	0	0	0	0	0	1	1	1				1	2	0	0	0	0	0	1	0	2.63	1.52	110	94	0	30	38.8	9.7	38
86	a07478	6	2	9	2	11	4	3	1	3	0	0	0	0	0	1	0		1			1	4	0	0	0	0	0	1	0	3.08	1.32	73	10	61	17	20.8	26.3	12.9	1.25
87	987997	0.2	1	3.1	1	10	2	2	5	2	0	0	1	1	0	1	0		1			0	0	0	0	0	0	0	0	0	13.1	5.57	148	427	0	18	38.1	260	62.7
88	982506	84	1	20	1	3	2	3	3	0	0	0	1	0	0	1	0		1			0	0	0	0	0	0	0	0	0	7.4	4.8	122	384
89	969252	96	2	36	1	56	34	5	4	0	0	0	0	0	0	1	1	1				0	0	0	0	0	0	0	0	0	18.12	8.75	119	578	12	12	26.2	3.7	26
90	966958	52	2	16	1	30	14	5	4	0	0	0	0	0	0	1	0		1			0	1	0	0	0	1	0	0	0	3.78	2.05	104	297	0	250	30.4	21.4	36
91	958714	0.1	1	2.9	2	60	56	2	4	2	1	0	0	0	0	1	1	1				1	6	0	1	1	0	0	1	0	6.62	5.18	105	90	<8	24	25.8	20.2	30	4.5
92	953732	48	1	18	1	55	11	5	4	0	0	0	0	0	0	1	0		1			0	0	0	0	0	0	0	0	0	11.6	8.1	101	318	139	31	18.9	2	28.8
93	943088	96	2	35	1	46	29	5	4	0	0	0	0	0	0	1	1	1				0	0	0	0	0	0	0	0	0	16.9	11.48	103	692	61	32	34.3	4.2	39
94	937736	2	2	3.5	1	32	1	1	2	0	0	0	1	0	0	1	0		1			1	3	0	1	0	1	0	0	0	8.61	5.28	142	280	55	29	34.7	40.5	26	20.62

## Sheet: Sheet2
Sex	Prognosis	Admission ward	Source of bloodstream infection	Underlying diseases	Venous catheter	Preterm birth	Prior hospitalization within 6 months	Surgical history within 2 weeks	Prophylactic antibiotics	MRSA	Hospital-acquired infection	Sepsis	Respiratory system	Neurologic system	Cardiovascular system	Hepatic	Renal	Coagulation system	Mechanical ventilation
1=Boys	1=Improvement	1=Neonatal intensive care unit	1=Primary bacteremia	0=Without underlying diseases	0=Without venous catheter	0=full term infant	0=None	0=None	0=None	0=MSSA	0=CA	0=None	0=None	0=None	0=None	0=None	0=None	0=None	0=None
2=Girls	2=Die	2=Pediatric intensive care unit	2=Pneumonia	1=Congenital heart disease	1=With venous catheter	1=premature infant	1=Yes	1=Yes	1=Yes	1=MRSA	1=HA	1=Yes	1=Yes	1=Yes	1=Yes	1=Yes	1=Yes	1=Yes	1=Yes
		3=Pediatric internal medicine department	3=Osteomyelitis	2=Gastrointestinal malformation
		4=Pediatric surgery department	4=Skin and soft tissue infection	3=Tumor
		5=Department of dermatology	5=Other sources	4=Ohter
